# Supplementary material for: Nephroprotective Role of Chrysophanol in Hypoxia/Reoxygenation-Induced Renal Cell Damage via Apoptosis, ER Stress, and Ferroptosis
Source: Biomedicines. 2021 Sep 21;9(9):1283. doi: 10.3390/biomedicines9091283 (PMC8467645; doi:10.3390/biomedicines9091283)
Supplement: Supplementary file 1 [file biomedicines-09-01283-s001.zip]

Archive with 1 entries (1 files):
- biomedicines-1355819-supplementary.pdf
